# Supplementary material for: 2,2′-(4-Amino-4H-1,2,4-triazole-3,5-di­yl)diphenol
Source: Acta Crystallogr Sect E Struct Rep Online. 2010 Jan 9;66(Pt 2):o330. doi: 10.1107/S1600536809055536 (PMC2979808; doi:10.1107/S1600536809055536)
Supplement: Supplementary file 2 [file e-66-0o330-Isup2.hkl]

# 
# h,k,l, Fc-squared, Fo-squared, sigma(Fo-squared) and status flag 
# 
data_I
_shelx_title ' 090601b_0m in P2(1)2(1)2(1)' 
_shelx_refln_list_code          4 
_shelx_F_calc_maximum      135.01 
_exptl_crystal_F_000       560.00 
_reflns_d_resolution_high  0.8395 
 
loop_ 
 _symmetry_equiv_pos_as_xyz 
 'x, y, z' 
 '-x+1/2, -y, z+1/2' 
 '-x, y+1/2, -z+1/2' 
 'x+1/2, -y+1/2, -z' 
 
_cell_length_a     8.2619 
_cell_length_b     9.3840 
_cell_length_c    15.9190 
_cell_angle_alpha  90.000 
_cell_angle_beta   90.000 
_cell_angle_gamma  90.000 
 
_shelx_F_squared_multiplier     1.000 
 
loop_ 
 _refln_index_h 
 _refln_index_k 
 _refln_index_l 
 _refln_F_squared_calc 
 _refln_F_squared_meas 
 _refln_F_squared_sigma 
 _refln_observed_status 
   2   0   0      960.94     1256.97     47.47 o 
   4   0   0      335.56      476.13     19.41 o 
   6   0   0      423.11      537.27     23.65 o 
   8   0   0      367.85      411.60     28.47 o 
   1   1   0      546.97      571.86     35.27 o 
   2   1   0     2236.48     2337.29     70.97 o 
   3   1   0     2300.42     3521.02    106.52 o 
   4   1   0      149.64      183.23     14.94 o 
   5   1   0      256.58      410.00     23.87 o 
   6   1   0       93.92      123.57      6.59 o 
   7   1   0       78.19       86.49      9.15 o 
   8   1   0      353.03      397.35     32.96 o 
   9   1   0        8.86       10.64      3.43 o 
   0   2   0        3.85        4.58      1.06 o 
   1   2   0      973.14      972.17     31.75 o 
   2   2   0       15.71       26.56      3.55 o 
   3   2   0      386.97      432.24     22.80 o 
   4   2   0        0.89        4.57      1.92 o 
   5   2   0       74.74       93.95      4.27 o 
   6   2   0       69.91       82.02      4.31 o 
   7   2   0       44.01       57.34      6.28 o 
   8   2   0      221.56      312.48     30.64 o 
   9   2   0       27.07       37.21      4.92 o 
   1   3   0     1841.86     1721.51     44.63 o 
   2   3   0      113.17      108.15      3.85 o 
   3   3   0        0.03        1.72      0.88 o 
   4   3   0       11.43       11.59      1.92 o 
   5   3   0       13.70       19.08      2.46 o 
   6   3   0        0.73        0.98      1.67 o 
   7   3   0       47.63       49.80      6.79 o 
   8   3   0       48.34       54.03      5.43 o 
   9   3   0       31.13       30.44      5.93 o 
   0   4   0       80.88       66.38      3.84 o 
   1   4   0      267.10      258.38      7.62 o 
   2   4   0        1.93        8.75      2.43 o 
   3   4   0        1.64        1.06      0.90 o 
   4   4   0      611.64      659.87     18.84 o 
   5   4   0       74.01       64.10      4.71 o 
   6   4   0       41.62       49.59      4.39 o 
   7   4   0       64.60       73.95      7.83 o 
   8   4   0      234.39      246.37     14.73 o 
   9   4   0       10.93       13.78      4.98 o 
   1   5   0        0.52        1.55      0.95 o 
   2   5   0      315.56      353.59     12.00 o 
   3   5   0       21.14       22.42      2.05 o 
   4   5   0      398.19      381.06     14.03 o 
   5   5   0      512.88      485.43     22.29 o 
   6   5   0      445.98      439.41     25.20 o 
   7   5   0        0.18        1.56      3.40 o 
   8   5   0        0.00        0.23      3.53 o 
   0   6   0       91.48       85.14      4.09 o 
   1   6   0      104.32       98.86      4.55 o 
   2   6   0       25.30       24.83      3.19 o 
   3   6   0      307.15      282.88     11.08 o 
   4   6   0       20.22       24.83      4.20 o 
   5   6   0      408.01      378.14     18.72 o 
   6   6   0       24.84       29.07      7.69 o 
   7   6   0       89.58       78.70      8.51 o 
   8   6   0        1.08       -2.93      4.16 o 
   1   7   0        2.31        2.76      2.10 o 
   2   7   0      134.42      130.31     21.33 o 
   3   7   0       17.94       21.35      4.80 o 
   4   7   0      100.54      101.93      7.96 o 
   5   7   0       32.36       35.88      5.51 o 
   6   7   0       57.63       58.40      7.22 o 
   7   7   0       22.58       14.27      4.87 o 
   0   8   0      321.66      388.78     25.37 o 
   1   8   0      194.94      191.22     10.60 o 
   2   8   0      108.98      129.54      8.22 o 
   3   8   0       26.27       31.46      9.81 o 
   4   8   0       37.80       40.78      5.69 o 
   5   8   0       48.40       46.99     11.62 o 
   6   8   0       47.83       50.58     12.05 o 
   1   9   0        1.93       28.78      4.54 o 
   2   9   0       22.89       45.26      5.51 o 
   3   9   0        0.99        6.82      3.17 o 
   4   9   0       60.83       66.29     11.15 o 
   5   9   0       73.20       80.22     11.62 o 
   0  10   0       50.99       53.66      9.46 o 
   1  10   0       28.86       68.56     11.25 o 
   2  10   0       17.84       21.31      6.59 o 
   3  10   0        4.46       37.57      8.76 o 
   4  10   0      104.87      106.42     10.08 o 
   1  11   0       26.60       18.72      6.59 o 
   1   0   1     4173.71     3748.02    112.90 o 
   2   0   1      463.90      453.48     12.81 o 
   3   0   1      398.61      449.72     26.68 o 
   4   0   1      441.42      491.68     19.28 o 
   5   0   1      427.99      526.55     18.44 o 
   6   0   1      157.78      204.76     10.10 o 
   7   0   1       29.92       31.61      3.53 o 
   8   0   1      171.77      170.03     27.49 o 
   9   0   1       13.23       14.72      7.08 o 
   0   1   1     1971.19     1916.72     70.08 o 
   1   1   1      764.54      672.05     16.01 o 
   2   1   1      545.47      523.76     10.79 o 
   3   1   1     1087.67     1221.71     30.59 o 
   4   1   1      490.99      595.40     24.90 o 
   5   1   1      455.43      648.31     24.57 o 
   6   1   1        5.43        4.58      1.22 o 
   7   1   1       52.26       63.12      3.36 o 
   8   1   1       47.60       49.61      4.46 o 
   9   1   1       34.90       37.68      3.55 o 
   0   2   1     3522.30     3398.77    123.54 o 
   1   2   1       20.42       23.21      1.14 o 
   2   2   1      491.16      517.51     14.39 o 
   3   2   1      127.30      131.19      6.38 o 
   4   2   1      536.77      651.36     26.92 o 
   5   2   1       50.47       60.70      3.43 o 
   6   2   1       31.54       42.87      2.57 o 
   7   2   1       79.96       88.66      4.66 o 
   8   2   1        8.46       10.27      2.20 o 
   9   2   1       13.81       16.39      2.68 o 
   0   3   1      209.30      185.84      5.46 o 
   1   3   1     1166.05     1159.31     24.87 o 
   2   3   1     1494.15     1434.89     28.65 o 
   3   3   1      399.17      479.36     14.53 o 
   4   3   1        6.67        6.43      0.89 o 
   5   3   1       42.84       49.24      2.44 o 
   6   3   1      128.73      126.91      6.00 o 
   7   3   1      132.37      156.63      6.85 o 
   8   3   1      164.67      197.61      7.84 o 
   9   3   1        9.78        6.81      3.04 o 
   0   4   1      449.10      433.36     11.98 o 
   1   4   1      232.91      222.56      5.08 o 
   2   4   1      996.41      978.26     19.95 o 
   3   4   1      468.18      449.57      9.30 o 
   4   4   1      207.57      217.22      5.41 o 
   5   4   1       14.68       14.83      1.54 o 
   6   4   1      487.47      490.23     14.14 o 
   7   4   1      397.68      410.13     16.07 o 
   8   4   1       35.12       33.95      5.35 o 
   9   4   1       86.41       98.50      7.09 o 
   0   5   1       63.93       72.75      3.53 o 
   1   5   1      598.24      598.99     11.75 o 
   2   5   1      519.37      520.28     11.96 o 
   3   5   1      474.64      511.70     11.46 o 
   4   5   1       15.19       16.68      1.73 o 
   5   5   1      552.36      545.18     17.39 o 
   6   5   1      100.26      106.60      6.10 o 
   7   5   1      230.00      236.61     12.28 o 
   8   5   1       24.02       30.57      7.02 o 
   0   6   1       11.96       10.69      1.51 o 
   1   6   1        5.44        5.75      1.22 o 
   2   6   1      400.35      391.56     10.51 o 
   3   6   1       19.34       17.26      1.91 o 
   4   6   1       64.42       70.42      3.88 o 
   5   6   1      149.39      143.96      8.95 o 
   6   6   1      329.90      346.40     12.81 o 
   7   6   1       19.38       15.42      3.10 o 
   8   6   1        3.72       -0.02      3.01 o 
   0   7   1       52.60       47.08      3.08 o 
   1   7   1      305.67      292.80      8.57 o 
   2   7   1      224.86      204.71      6.58 o 
   3   7   1       25.80       31.32      4.85 o 
   4   7   1       50.10       48.20      4.76 o 
   5   7   1       23.41       28.07      4.05 o 
   6   7   1       48.23       62.57     10.66 o 
   7   7   1       10.09        8.22      2.90 o 
   0   8   1      226.06      303.64     21.10 o 
   1   8   1       16.20       37.13      6.91 o 
   2   8   1       58.66       72.22      6.99 o 
   3   8   1       60.12       70.47      9.30 o 
   4   8   1       13.92       19.64      6.29 o 
   5   8   1       50.15       54.65      5.89 o 
   6   8   1       20.00       28.74      3.92 o 
   0   9   1      199.72      204.65     16.23 o 
   1   9   1       53.69       84.10     13.24 o 
   2   9   1       78.65       97.00      9.56 o 
   3   9   1       15.15       22.92     18.79 o 
   4   9   1       85.74       80.46      6.97 o 
   5   9   1       37.56       49.27      7.39 o 
   0  10   1       16.17       34.70      9.53 o 
   1  10   1       91.76       99.62      6.17 o 
   2  10   1       19.93       21.04      3.78 o 
   3  10   1       79.85       91.97      6.50 o 
   4  10   1       22.15       19.51      7.72 o 
   0  11   1      307.53      316.20     17.31 o 
   1  11   1        0.34        5.11      3.58 o 
   0   0   2      174.64      165.33      6.74 o 
   1   0   2      194.83      214.26     11.41 o 
   2   0   2     5377.79     5321.16    139.77 o 
   3   0   2       17.01       15.57      1.38 o 
   4   0   2     3130.22     3461.77     91.97 o 
   5   0   2       27.38       25.60      2.22 o 
   6   0   2      852.42      922.93     30.63 o 
   7   0   2       17.53       15.95      3.36 o 
   8   0   2      132.95      133.67      9.85 o 
   9   0   2       38.60       36.03      6.01 o 
   0   1   2     1697.05     1485.95     39.24 o 
   1   1   2     4115.85     3982.78     77.76 o 
   2   1   2      352.39      322.92      6.20 o 
   3   1   2     2041.76     2182.05     40.66 o 
   4   1   2       39.41       37.66      1.82 o 
   5   1   2       68.76       63.68      2.57 o 
   6   1   2      114.87      127.88      5.04 o 
   7   1   2      178.75      195.11      9.16 o 
   8   1   2        5.52        7.25      2.00 o 
   9   1   2        8.99       14.75      2.63 o 
   0   2   2     5856.81     6007.69    217.81 o 
   1   2   2     1360.46     1254.41     27.03 o 
   2   2   2      631.27      613.68     13.26 o 
   3   2   2      163.03      158.24      4.71 o 
   4   2   2      226.36      249.75      7.31 o 
   5   2   2       28.23       28.81      1.95 o 
   6   2   2      273.42      319.64     14.82 o 
   7   2   2       85.16       92.34      5.13 o 
   8   2   2       31.81       36.35      3.71 o 
   9   2   2       57.08       68.94      6.24 o 
   0   3   2        6.05        9.95      1.06 o 
   1   3   2      242.33      237.38      5.77 o 
   2   3   2      513.82      531.53     10.41 o 
   3   3   2       54.35       62.17      3.41 o 
   4   3   2      272.43      272.78      8.84 o 
   5   3   2      156.85      150.18      7.10 o 
   6   3   2       45.85       46.85      2.68 o 
   7   3   2      306.97      318.37     13.93 o 
   8   3   2       14.53       19.55      2.96 o 
   9   3   2       12.39       10.24      3.33 o 
   0   4   2       79.94       76.25      3.64 o 
   1   4   2      318.44      322.73      7.76 o 
   2   4   2     1005.81     1063.58     21.73 o 
   3   4   2       49.35       54.28      1.98 o 
   4   4   2      272.83      264.60      6.64 o 
   5   4   2      313.74      308.98      8.48 o 
   6   4   2      116.17      121.73      5.37 o 
   7   4   2       42.71       39.12      3.59 o 
   8   4   2       39.22       38.97      4.37 o 
   9   4   2        7.01        8.33      3.03 o 
   0   5   2       30.21       23.14      3.99 o 
   1   5   2      269.82      275.01      6.28 o 
   2   5   2     1287.61     1225.59     25.05 o 
   3   5   2       43.93       56.49      2.88 o 
   4   5   2       15.34       17.16      1.89 o 
   5   5   2       56.53       58.08      3.28 o 
   6   5   2      395.44      389.77     13.71 o 
   7   5   2       56.77       64.71      5.36 o 
   8   5   2       77.44       83.34      6.37 o 
   0   6   2       29.86       24.01      3.08 o 
   1   6   2      180.13      170.28      4.59 o 
   2   6   2      191.12      180.43      4.60 o 
   3   6   2       39.26       34.85      2.54 o 
   4   6   2        9.72        7.73      1.80 o 
   5   6   2       21.72       28.93      3.41 o 
   6   6   2       82.33       92.68      6.04 o 
   7   6   2       86.81       79.88      6.05 o 
   8   6   2       15.57       15.55      3.46 o 
   0   7   2       31.86       43.53      4.60 o 
   1   7   2      190.22      213.95      6.15 o 
   2   7   2      182.18      160.16      5.04 o 
   3   7   2      214.32      228.87      7.62 o 
   4   7   2       41.25       40.43      3.63 o 
   5   7   2      149.93      139.35      6.88 o 
   6   7   2       85.03       92.81      6.23 o 
   7   7   2        3.10        1.62      2.77 o 
   0   8   2      198.54      244.79     12.65 o 
   1   8   2       98.74       98.42      5.05 o 
   2   8   2       79.09       95.69      6.19 o 
   3   8   2      159.97      148.14      6.66 o 
   4   8   2      161.60      149.25      8.15 o 
   5   8   2       13.75       12.65      6.30 o 
   6   8   2       74.87       65.06      5.58 o 
   0   9   2      397.72      511.69     51.32 o 
   1   9   2       88.57       96.81      9.11 o 
   2   9   2       71.48       84.82      8.05 o 
   3   9   2       49.61       47.01      5.03 o 
   4   9   2       71.71       77.52      7.01 o 
   5   9   2        0.79        2.35      2.42 o 
   0  10   2        0.81        4.41      6.02 o 
   1  10   2       22.85       29.88      5.56 o 
   2  10   2       19.14       18.23      3.02 o 
   3  10   2       35.18       34.49      8.63 o 
   4  10   2        2.84        7.90      3.24 o 
   0  11   2       14.55       37.39      8.44 o 
   1  11   2       44.01       54.19      7.87 o 
   1   0   3     2401.76     2222.11     51.74 o 
   2   0   3     2105.18     2053.99     44.02 o 
   3   0   3      621.33      633.48     20.91 o 
   4   0   3      449.27      506.81     20.47 o 
   5   0   3       14.89       15.12      1.84 o 
   6   0   3        3.32        4.20      1.51 o 
   7   0   3        1.03        2.82      1.84 o 
   8   0   3        7.08        9.52      3.91 o 
   9   0   3       32.76       36.67      6.14 o 
   0   1   3      618.80      614.36     14.67 o 
   1   1   3    11108.11    11780.57    214.04 o 
   2   1   3      557.19      531.72      9.83 o 
   3   1   3      788.88      727.21     14.25 o 
   4   1   3      126.68      120.48      3.36 o 
   5   1   3      113.09      129.53      3.76 o 
   6   1   3      311.92      299.34      7.23 o 
   7   1   3       59.57       57.53      3.10 o 
   8   1   3       48.46       53.88      5.45 o 
   9   1   3       28.91       30.42      3.32 o 
   0   2   3    18228.58    19606.63    579.49 o 
   1   2   3      207.77      176.92      4.18 o 
   2   2   3      275.52      286.67      6.02 o 
   3   2   3       81.82       70.19      2.39 o 
   4   2   3      790.64      838.24     17.82 o 
   5   2   3       95.90       91.39      3.27 o 
   6   2   3       17.99       20.03      1.94 o 
   7   2   3       23.38       20.91      2.54 o 
   8   2   3      374.05      396.88     12.44 o 
   9   2   3        1.11        0.04      2.39 o 
   0   3   3     2123.84     2027.54     60.84 o 
   1   3   3      211.40      216.14      5.51 o 
   2   3   3      385.72      397.74      8.16 o 
   3   3   3     1210.22     1305.35     24.79 o 
   4   3   3      528.38      502.09     15.45 o 
   5   3   3      223.79      215.52      5.85 o 
   6   3   3      463.88      461.43     14.86 o 
   7   3   3      137.81      136.28      6.07 o 
   8   3   3        1.53        4.34      2.06 o 
   9   3   3       31.15       31.14      3.81 o 
   0   4   3       56.77       63.48      4.36 o 
   1   4   3      153.75      168.75      5.07 o 
   2   4   3      526.45      519.35     10.54 o 
   3   4   3      288.29      283.81      5.93 o 
   4   4   3      263.77      255.56      7.21 o 
   5   4   3      423.71      392.68     10.32 o 
   6   4   3      472.66      465.72     14.27 o 
   7   4   3      109.96      108.98      7.49 o 
   8   4   3       23.88       23.36      3.16 o 
   9   4   3       18.76       15.27      3.53 o 
   0   5   3        3.36        2.76      1.03 o 
   1   5   3      556.62      564.90     13.09 o 
   2   5   3        4.06        3.04      0.94 o 
   3   5   3       25.27       23.71      1.90 o 
   4   5   3       14.63       15.85      1.74 o 
   5   5   3      115.83      114.99      4.50 o 
   6   5   3      283.17      257.16      8.80 o 
   7   5   3      141.68      139.78      7.65 o 
   8   5   3       38.03       42.58      4.79 o 
   0   6   3       45.85       48.94     11.00 o 
   1   6   3       24.40       26.36      1.82 o 
   2   6   3      100.59      100.13      3.15 o 
   3   6   3       69.14       80.90      3.48 o 
   4   6   3       31.65       32.19      2.47 o 
   5   6   3       18.47       15.96      2.31 o 
   6   6   3       65.12       65.03      5.16 o 
   7   6   3       16.21       19.26      3.42 o 
   8   6   3       55.33       58.21      5.65 o 
   0   7   3      312.30      309.02     26.67 o 
   1   7   3      334.63      332.12      8.80 o 
   2   7   3       34.81       36.74      2.75 o 
   3   7   3       83.68       92.18      4.50 o 
   4   7   3       11.83       15.37      2.07 o 
   5   7   3       11.52       10.24      2.89 o 
   6   7   3      104.45      105.61      6.73 o 
   7   7   3       17.23       17.10      3.62 o 
   1   8   3       42.73       46.03      3.25 o 
   2   8   3       12.60       10.48      4.99 o 
   3   8   3       70.07       81.26      5.15 o 
   4   8   3       42.58       47.88      4.07 o 
   5   8   3      174.90      155.25      6.79 o 
   6   8   3       11.86        8.43      2.95 o 
   0   9   3      401.05      408.58     30.09 o 
   1   9   3       26.86       27.49      3.70 o 
   2   9   3       98.85       88.24      6.65 o 
   3   9   3        7.44       10.29      2.40 o 
   4   9   3       40.15       43.92      5.13 o 
   5   9   3       14.64        8.76      2.73 o 
   0  10   3       32.46       23.99      4.67 o 
   1  10   3       25.26       27.59      4.03 o 
   2  10   3        3.38        5.52      2.44 o 
   3  10   3        4.66        1.74      2.97 o 
   4  10   3        6.98        3.71      3.01 o 
   0  11   3       37.28       42.56      9.21 o 
   0   0   4     4576.64     4546.90    165.06 o 
   1   0   4      216.29      177.20      5.34 o 
   2   0   4     1005.55      941.50     20.68 o 
   3   0   4      755.43      702.39     17.59 o 
   4   0   4      421.26      410.41     11.08 o 
   5   0   4       14.18       12.85      2.04 o 
   6   0   4       10.38       12.98      1.95 o 
   7   0   4        2.64        2.65      1.85 o 
   8   0   4      115.35      118.21      9.04 o 
   9   0   4        2.95        5.06      3.86 o 
   0   1   4      189.33      156.44      4.26 o 
   1   1   4     5493.83     5525.89    100.78 o 
   2   1   4      847.06      757.34     12.99 o 
   3   1   4      778.10      791.26     14.55 o 
   4   1   4       28.96       30.65      1.69 o 
   5   1   4       46.96       46.99      2.53 o 
   6   1   4      147.98      135.80      4.22 o 
   7   1   4       92.20      101.16      4.24 o 
   8   1   4       49.96       47.26      3.31 o 
   9   1   4       21.60       21.96      3.88 o 
   0   2   4    10978.45    11245.01    259.69 o 
   1   2   4     1482.58     1360.22     25.39 o 
   2   2   4      475.06      473.98      9.47 o 
   3   2   4      169.70      174.42      4.00 o 
   4   2   4      522.12      530.95     11.02 o 
   5   2   4       88.21       90.63      3.10 o 
   6   2   4      185.71      189.69      5.28 o 
   7   2   4      223.02      220.38      6.52 o 
   8   2   4       41.31       38.71      3.74 o 
   9   2   4       43.03       39.41      4.60 o 
   0   3   4      101.40      111.85      4.46 o 
   1   3   4     1056.39     1115.53     24.52 o 
   2   3   4      153.83      168.79      4.25 o 
   3   3   4      580.26      609.53     12.30 o 
   4   3   4       43.54       46.13      2.27 o 
   5   3   4      507.42      489.76     11.30 o 
   6   3   4      333.11      337.96      9.43 o 
   7   3   4       38.93       38.67      3.09 o 
   8   3   4      129.84      124.42      6.13 o 
   9   3   4       92.83       96.17      6.80 o 
   0   4   4      132.58      148.13      5.67 o 
   1   4   4       65.46       65.59      2.51 o 
   2   4   4      542.10      566.82     12.24 o 
   3   4   4      173.70      172.24      5.16 o 
   4   4   4       14.94       15.28      1.73 o 
   5   4   4        3.71        3.65      1.33 o 
   6   4   4      422.36      399.65     10.89 o 
   7   4   4        1.93        2.50      1.91 o 
   8   4   4        1.07       -0.01      2.10 o 
   0   5   4      918.46      938.19     29.38 o 
   1   5   4       83.02       76.10      3.41 o 
   2   5   4      245.07      243.47      6.08 o 
   3   5   4       50.78       56.22      3.18 o 
   4   5   4       58.76       63.23      3.31 o 
   5   5   4       64.98       69.89      3.66 o 
   6   5   4       77.01       75.23      4.06 o 
   7   5   4       17.87       13.84      3.34 o 
   8   5   4        5.03        6.72      2.99 o 
   0   6   4        1.07        2.26      1.65 o 
   1   6   4       21.45       19.60      2.19 o 
   2   6   4      261.20      267.21      6.36 o 
   3   6   4       36.93       36.06      2.78 o 
   4   6   4       62.02       65.12      3.27 o 
   5   6   4      163.38      158.41      6.33 o 
   6   6   4      164.57      156.63      8.01 o 
   7   6   4       14.97        8.71      2.76 o 
   8   6   4        0.97        0.80      2.44 o 
   0   7   4      382.97      373.61     21.51 o 
   1   7   4       59.86       56.31      4.43 o 
   2   7   4       26.98       28.56      2.38 o 
   3   7   4      177.90      168.31      5.75 o 
   4   7   4       31.62       32.36      3.93 o 
   5   7   4      132.91      124.75      5.37 o 
   6   7   4       31.08       34.80      3.50 o 
   7   7   4       19.34       17.87      3.43 o 
   0   8   4      208.96      209.46     11.35 o 
   1   8   4       83.54       87.20      5.05 o 
   2   8   4      367.93      350.03     10.86 o 
   3   8   4      188.10      173.79      7.71 o 
   4   8   4       49.39       50.97      4.09 o 
   5   8   4       87.08       79.90      5.98 o 
   6   8   4       44.43       45.97      4.22 o 
   0   9   4       73.59       83.34     10.03 o 
   1   9   4        3.10        7.92      2.94 o 
   2   9   4        0.80        1.26      1.73 o 
   3   9   4       27.45       26.60      3.42 o 
   4   9   4       51.03       38.24      4.87 o 
   5   9   4        8.95       10.38      2.98 o 
   0  10   4       17.59       19.60      6.72 o 
   1  10   4       19.54       22.81      3.91 o 
   2  10   4       32.50       33.37      5.48 o 
   3  10   4        8.60       12.75      3.28 o 
   1   0   5       16.26       12.82      1.40 o 
   2   0   5     4811.09     4814.88    111.65 o 
   3   0   5      172.39      158.98      4.05 o 
   4   0   5       65.06       60.45      2.52 o 
   5   0   5       20.90       18.23      2.12 o 
   6   0   5        0.28        2.07      1.44 o 
   7   0   5      126.55      126.09      7.04 o 
   8   0   5       30.16       32.68      4.31 o 
   9   0   5       12.20       11.72      3.66 o 
   0   1   5       17.43       16.22      1.08 o 
   1   1   5      866.95      889.93     15.85 o 
   2   1   5      695.56      657.27     12.08 o 
   3   1   5      412.68      379.41      6.75 o 
   4   1   5       29.96       30.41      1.45 o 
   5   1   5       42.19       38.76      2.12 o 
   6   1   5       97.39       93.84      3.57 o 
   7   1   5      126.85      119.10      4.27 o 
   8   1   5       53.42       47.64      4.54 o 
   9   1   5       13.60       19.76      4.08 o 
   0   2   5     4387.40     4337.58    100.80 o 
   1   2   5     1210.09     1107.95     19.68 o 
   2   2   5      607.22      635.50     11.69 o 
   3   2   5       15.23       14.24      1.02 o 
   4   2   5      351.86      336.31      7.03 o 
   5   2   5      129.54      122.41      3.74 o 
   6   2   5      650.54      628.79     13.48 o 
   7   2   5       71.69       76.35      3.77 o 
   8   2   5       56.36       59.85      4.54 o 
   9   2   5       27.15       30.60      5.19 o 
   0   3   5      509.77      492.76     13.95 o 
   1   3   5      172.27      162.95      4.23 o 
   2   3   5     1180.34     1159.00     22.09 o 
   3   3   5      383.47      374.42      7.22 o 
   4   3   5       80.35       78.79      2.60 o 
   5   3   5      144.54      131.72      4.66 o 
   6   3   5      235.69      232.51      7.38 o 
   7   3   5       20.88       27.46      2.79 o 
   8   3   5        9.59        7.21      2.39 o 
   9   3   5       29.98       29.79      4.28 o 
   0   4   5     1099.10     1146.34     35.35 o 
   1   4   5      161.01      159.59      4.64 o 
   2   4   5       49.72       54.39      2.20 o 
   3   4   5       32.18       35.38      2.13 o 
   4   4   5      281.74      281.92      6.81 o 
   5   4   5      162.86      156.61      5.36 o 
   6   4   5      126.51      121.33      4.83 o 
   7   4   5       26.29       20.67      2.49 o 
   8   4   5       19.17       24.24      3.33 o 
   0   5   5        0.19        1.29      1.45 o 
   1   5   5      162.49      173.23      5.49 o 
   2   5   5       22.23       19.88      1.93 o 
   3   5   5       70.98       75.55      3.19 o 
   4   5   5      245.87      218.53      5.77 o 
   5   5   5       46.49       43.70      2.84 o 
   6   5   5        1.12       -1.31      1.34 o 
   7   5   5        2.39        4.32      2.01 o 
   8   5   5       43.95       39.33      4.67 o 
   0   6   5       99.94      112.73      7.00 o 
   1   6   5        1.66        2.41      1.21 o 
   2   6   5        6.69        8.18      1.43 o 
   3   6   5      111.81      114.59      4.01 o 
   4   6   5      232.79      225.17      6.49 o 
   5   6   5      104.20       95.91      4.15 o 
   6   6   5        4.45        3.15      1.89 o 
   7   6   5      101.79      110.94      6.60 o 
   0   7   5      263.37      290.25     22.34 o 
   1   7   5       45.67       49.07      2.94 o 
   2   7   5       95.05       91.63      4.16 o 
   3   7   5       38.26       43.18      3.05 o 
   4   7   5      156.85      148.48      5.62 o 
   5   7   5       74.38       71.94      5.52 o 
   6   7   5       80.49       77.35      5.15 o 
   7   7   5       52.48       54.68      4.75 o 
   0   8   5       11.08        7.85      4.39 o 
   1   8   5      705.30      649.87     17.74 o 
   2   8   5      273.32      286.83      9.57 o 
   3   8   5        1.72        0.57      1.66 o 
   4   8   5       48.41       43.23      4.35 o 
   5   8   5       18.84       18.39      3.21 o 
   6   8   5       97.47       98.38      6.91 o 
   0   9   5       21.61       26.96      4.98 o 
   1   9   5       41.69       49.79      7.62 o 
   2   9   5       25.74       30.94      3.92 o 
   3   9   5        6.87        9.85      2.73 o 
   4   9   5       51.70       48.75      4.27 o 
   5   9   5       18.60       27.40      3.95 o 
   0  10   5        1.21        2.60      3.78 o 
   1  10   5       14.85       12.76      3.02 o 
   2  10   5        0.61        2.36      2.62 o 
   3  10   5       23.54       16.03      3.92 o 
   0   0   6     1245.21     1136.78     42.61 o 
   1   0   6     1440.77     1317.20     34.75 o 
   2   0   6      256.94      230.79      6.27 o 
   3   0   6        7.53       10.69      1.43 o 
   4   0   6      308.26      296.37      8.23 o 
   5   0   6       74.84       79.17      4.11 o 
   6   0   6        0.75        0.51      1.60 o 
   7   0   6        2.17        0.03      2.13 o 
   8   0   6      105.17       96.19      6.98 o 
   9   0   6        0.69        3.34      2.96 o 
   0   1   6      816.43      742.94     18.07 o 
   1   1   6      242.33      249.87      5.96 o 
   2   1   6       14.95       17.43      0.97 o 
   3   1   6     2510.23     2518.96     38.16 o 
   4   1   6      115.38      113.10      2.93 o 
   5   1   6       44.62       41.84      2.05 o 
   6   1   6      120.76      115.29      3.84 o 
   7   1   6       24.50       23.31      2.28 o 
   8   1   6       15.77       14.39      2.18 o 
   9   1   6       54.18       56.78      6.45 o 
   0   2   6       42.90       46.32      2.05 o 
   1   2   6      547.96      537.60      9.51 o 
   2   2   6      405.15      411.87      8.51 o 
   3   2   6      158.34      153.71      3.71 o 
   4   2   6      406.61      390.77      7.62 o 
   5   2   6      401.62      360.54      7.72 o 
   6   2   6      447.09      424.27      9.74 o 
   7   2   6      110.25       97.85      4.74 o 
   8   2   6       23.96       13.69      2.70 o 
   9   2   6       42.52       46.28      5.04 o 
   0   3   6      395.47      373.57     10.98 o 
   1   3   6     1437.51     1429.85     27.00 o 
   2   3   6      995.24      966.06     17.49 o 
   3   3   6      194.26      191.44      4.72 o 
   4   3   6       22.49       17.12      1.61 o 
   5   3   6      145.47      144.80      4.34 o 
   6   3   6      142.24      119.25      4.30 o 
   7   3   6      142.49      137.25      5.46 o 
   8   3   6       54.61       44.08      3.94 o 
   0   4   6     4128.21     4272.15    111.83 o 
   1   4   6      224.50      223.84      6.12 o 
   2   4   6       28.55       28.87      2.12 o 
   3   4   6       27.90       27.02      1.91 o 
   4   4   6       92.24       96.67      3.35 o 
   5   4   6      180.59      166.82      5.68 o 
   6   4   6       76.07       68.77      3.53 o 
   7   4   6        7.60        7.14      1.79 o 
   8   4   6      114.27      113.46      7.04 o 
   0   5   6      103.84       95.20      4.96 o 
   1   5   6        3.21        4.69      1.42 o 
   2   5   6       86.11       96.09      3.62 o 
   3   5   6      164.37      168.64      5.03 o 
   4   5   6      254.68      250.66      6.47 o 
   5   5   6      246.50      235.00      6.78 o 
   6   5   6        9.64        6.45      1.63 o 
   7   5   6       50.28       47.57      3.36 o 
   8   5   6       12.73       12.24      3.56 o 
   0   6   6        8.75       12.04      2.63 o 
   1   6   6       24.81       29.58      2.93 o 
   2   6   6       20.00       21.90      2.34 o 
   3   6   6       32.30       31.27      2.89 o 
   4   6   6      155.14      164.39      6.96 o 
   5   6   6       25.55       19.66      2.12 o 
   6   6   6       36.46       32.57      4.21 o 
   7   6   6       12.24        7.76      2.33 o 
   0   7   6      150.55      142.12     12.39 o 
   1   7   6       52.68       50.07      3.91 o 
   2   7   6       28.98       28.69      2.78 o 
   3   7   6      247.11      238.98      7.54 o 
   4   7   6      250.84      230.85      7.62 o 
   5   7   6      107.44      109.12      5.20 o 
   6   7   6        6.83        2.69      2.43 o 
   7   7   6       11.82        9.82      2.51 o 
   0   8   6       14.00       11.67      3.51 o 
   1   8   6       43.18       41.21      3.84 o 
   2   8   6       14.99       13.69      2.45 o 
   3   8   6       85.45       80.33      5.03 o 
   4   8   6       20.86       19.69      2.92 o 
   5   8   6       10.97       10.93      2.61 o 
   6   8   6       12.96       11.10      3.34 o 
   0   9   6       35.26       31.96      7.98 o 
   1   9   6       11.80        8.84      2.42 o 
   2   9   6        2.16        1.59      1.89 o 
   3   9   6        5.25       10.95      2.83 o 
   4   9   6       13.11       14.57      2.94 o 
   0  10   6       34.55       27.03      7.69 o 
   1  10   6        8.59        5.52      2.89 o 
   2  10   6       17.14       15.95      4.64 o 
   3  10   6        6.88        5.34      2.88 o 
   1   0   7       36.17       28.31      2.77 o 
   2   0   7     1689.08     1586.40     41.88 o 
   3   0   7      221.01      202.83      6.90 o 
   4   0   7      855.11      780.76     19.67 o 
   5   0   7       87.82       99.71      5.60 o 
   6   0   7      379.37      369.92     21.66 o 
   7   0   7       46.10       40.42      5.96 o 
   8   0   7       34.01       36.14      5.11 o 
   9   0   7        6.45       11.41      3.55 o 
   0   1   7      184.46      165.58      5.51 o 
   1   1   7      483.49      474.60      9.01 o 
   2   1   7      256.05      249.86      5.21 o 
   3   1   7      682.88      684.98     11.58 o 
   4   1   7      136.00      135.85      3.38 o 
   5   1   7      285.48      288.74      7.49 o 
   6   1   7       69.21       65.66      3.36 o 
   7   1   7       24.90       23.69      2.48 o 
   8   1   7        6.96        4.64      2.12 o 
   9   1   7       22.42       26.19      3.44 o 
   0   2   7      224.48      215.43      6.09 o 
   1   2   7       34.88       30.13      1.34 o 
   2   2   7      282.28      318.86      6.44 o 
   3   2   7      231.40      235.75      4.91 o 
   4   2   7       76.82       75.00      2.47 o 
   5   2   7      324.10      293.71      6.62 o 
   6   2   7      106.97      110.24      4.70 o 
   7   2   7       20.92       14.07      2.22 o 
   8   2   7       32.44       28.68      3.01 o 
   0   3   7      155.13      165.40      5.05 o 
   1   3   7     1018.79     1019.17     18.54 o 
   2   3   7       61.33       60.03      2.22 o 
   3   3   7      878.38      921.19     18.17 o 
   4   3   7      111.79      103.23      3.18 o 
   5   3   7      168.71      157.71      4.65 o 
   6   3   7       80.95       71.78      4.10 o 
   7   3   7      110.15      101.61      5.43 o 
   8   3   7       28.59       28.53      3.30 o 
   0   4   7     1328.69     1213.92     33.04 o 
   1   4   7      511.18      489.48     10.98 o 
   2   4   7      148.04      150.59      4.76 o 
   3   4   7       30.39       30.68      2.25 o 
   4   4   7      210.08      199.15      5.37 o 
   5   4   7       40.34       37.07      2.53 o 
   6   4   7       63.68       63.59      3.48 o 
   7   4   7       26.60       23.84      2.87 o 
   8   4   7       30.33       28.44      3.37 o 
   0   5   7      406.11      356.87     13.20 o 
   1   5   7        0.05        1.56      1.06 o 
   2   5   7      102.03      102.84      4.03 o 
   3   5   7      129.23      127.32      4.56 o 
   4   5   7       44.33       46.61      3.33 o 
   5   5   7       30.06       28.66      2.45 o 
   6   5   7        8.47        7.78      1.74 o 
   7   5   7       85.25       82.22      7.74 o 
   8   5   7       30.73       32.55      5.40 o 
   0   6   7        0.04       -0.10      1.39 o 
   1   6   7      196.63      196.92      7.57 o 
   2   6   7      176.47      160.90      6.04 o 
   3   6   7       14.43       14.25      1.79 o 
   4   6   7        2.23        2.49      1.22 o 
   5   6   7       34.08       31.85      2.60 o 
   6   6   7       28.59       28.36      2.73 o 
   7   6   7       26.36       29.74      3.50 o 
   0   7   7      855.08      783.82     26.73 o 
   1   7   7      159.83      157.01      6.04 o 
   2   7   7       75.18       86.41      4.72 o 
   3   7   7       47.78       50.17      3.46 o 
   4   7   7       97.05       85.26      4.25 o 
   5   7   7        3.07        1.71      1.88 o 
   6   7   7       20.06       22.88      2.86 o 
   0   8   7       28.77       26.09      3.56 o 
   1   8   7       57.75       53.35      3.88 o 
   2   8   7       11.49        5.35      2.30 o 
   3   8   7       49.93       45.02      4.51 o 
   4   8   7       53.07       52.72      4.59 o 
   5   8   7       62.60       63.23      4.90 o 
   0   9   7        6.20        4.90      2.87 o 
   1   9   7       35.02       38.27      6.08 o 
   2   9   7       12.91       10.31      2.54 o 
   3   9   7       38.63       39.83      3.89 o 
   4   9   7       17.97       14.02      3.37 o 
   0  10   7        0.59        6.52      4.71 o 
   1  10   7       10.39       12.68      3.37 o 
   2  10   7       15.08       13.19      3.50 o 
   0   0   8     1248.38     1220.83     46.23 o 
   1   0   8      220.94      214.49      7.91 o 
   2   0   8      361.20      337.26     10.18 o 
   3   0   8       19.42       17.59      1.79 o 
   4   0   8      585.84      560.58     16.53 o 
   5   0   8      153.68      146.60      9.03 o 
   6   0   8       18.01       20.62      3.32 o 
   7   0   8      113.55      107.71      7.06 o 
   8   0   8        2.03        1.66      2.59 o 
   0   1   8      136.10      128.18      4.71 o 
   1   1   8      126.28      130.53      3.38 o 
   2   1   8      440.88      442.18      8.64 o 
   3   1   8      298.02      286.71      6.11 o 
   4   1   8       32.68       35.42      1.75 o 
   5   1   8      112.18      121.40      4.18 o 
   6   1   8      127.93      109.32      4.27 o 
   7   1   8       29.57       27.71      2.77 o 
   8   1   8        4.89        1.07      1.96 o 
   0   2   8      119.65      126.81      4.13 o 
   1   2   8       10.19        9.52      0.90 o 
   2   2   8        3.20        6.98      0.91 o 
   3   2   8       68.38       67.80      2.78 o 
   4   2   8       77.01       74.19      2.52 o 
   5   2   8        0.12       -0.83      0.93 o 
   6   2   8       86.41       83.19      4.27 o 
   7   2   8        8.17        6.04      1.78 o 
   8   2   8        4.84        3.09      1.78 o 
   0   3   8      378.80      369.60      9.92 o 
   1   3   8      560.61      571.23     10.90 o 
   2   3   8       18.15       20.24      1.82 o 
   3   3   8       10.71       11.64      1.55 o 
   4   3   8        6.49        4.25      1.03 o 
   5   3   8      326.00      295.55      7.33 o 
   6   3   8      230.13      218.13      7.13 o 
   7   3   8       10.07        9.48      2.24 o 
   8   3   8       10.46       12.42      2.52 o 
   0   4   8      102.03       99.07      4.14 o 
   1   4   8      293.07      280.44      7.56 o 
   2   4   8      188.90      198.90      5.92 o 
   3   4   8      214.36      227.97      6.72 o 
   4   4   8      378.77      370.44      8.71 o 
   5   4   8       34.69       36.82      2.46 o 
   6   4   8       22.82       23.95      2.47 o 
   7   4   8       90.98       89.06      5.23 o 
   8   4   8       40.82       39.94      3.96 o 
   0   5   8      205.70      183.83      9.95 o 
   1   5   8      508.34      513.83     14.09 o 
   2   5   8       97.07       97.06      3.91 o 
   3   5   8      365.64      370.12      9.99 o 
   4   5   8      368.09      322.79      7.98 o 
   5   5   8       28.87       26.27      2.27 o 
   6   5   8        4.01        3.28      1.59 o 
   7   5   8        0.60        0.90      1.85 o 
   0   6   8      183.64      177.45      8.18 o 
   1   6   8      233.85      223.60      7.54 o 
   2   6   8       21.18       27.27      2.73 o 
   3   6   8       22.82       23.03      2.58 o 
   4   6   8        3.85        4.86      1.38 o 
   5   6   8       17.85       13.82      1.90 o 
   6   6   8       49.36       49.67      3.48 o 
   7   6   8       33.92       43.84      4.61 o 
   0   7   8      201.07      197.40     31.27 o 
   1   7   8      266.17      273.00      8.95 o 
   2   7   8       54.67       54.35      3.86 o 
   3   7   8        4.65        3.73      1.65 o 
   4   7   8        6.67        6.61      1.84 o 
   5   7   8       33.55       31.61      3.13 o 
   6   7   8        0.32       -0.76      1.70 o 
   0   8   8       12.67       16.64      3.81 o 
   1   8   8        6.73        2.44      1.74 o 
   2   8   8       42.23       37.15      4.79 o 
   3   8   8       41.14       33.52      3.14 o 
   4   8   8       30.38       31.31      3.59 o 
   5   8   8       52.77       53.40      4.76 o 
   0   9   8      217.42      208.81     16.12 o 
   1   9   8       12.62       10.46      3.21 o 
   2   9   8       38.10       36.24      3.92 o 
   3   9   8        0.07       -0.62      2.11 o 
   4   9   8        1.46        1.87      2.16 o 
   0  10   8       22.63       22.29      7.25 o 
   1  10   8       16.30       13.88      4.43 o 
   1   0   9      185.27      179.33      6.21 o 
   2   0   9     3131.09     3138.34     81.84 o 
   3   0   9      127.34      140.42      5.77 o 
   4   0   9      852.29      843.81     23.92 o 
   5   0   9      309.91      297.39     12.95 o 
   6   0   9      868.31      796.96     27.18 o 
   7   0   9        7.81        8.34      4.16 o 
   8   0   9       39.23       31.43      4.62 o 
   0   1   9      194.84      190.45      6.48 o 
   1   1   9        2.91        5.08      0.84 o 
   2   1   9      556.41      572.18     11.59 o 
   3   1   9       34.11       35.33      2.57 o 
   4   1   9       50.08       57.65      2.47 o 
   5   1   9      201.97      190.37      5.30 o 
   6   1   9      365.71      340.82      9.61 o 
   7   1   9      212.41      211.49      7.88 o 
   8   1   9       15.24       16.35      2.75 o 
   0   2   9        6.87        6.87      1.09 o 
   1   2   9       69.34       67.14      2.18 o 
   2   2   9       14.56       17.46      1.72 o 
   3   2   9       73.57       66.14      2.43 o 
   4   2   9        3.70        4.40      0.92 o 
   5   2   9       14.31       16.93      1.90 o 
   6   2   9       78.81       70.54      4.42 o 
   7   2   9        1.58        1.71      1.58 o 
   8   2   9        3.70        2.30      1.89 o 
   0   3   9        5.04        5.58      1.14 o 
   1   3   9      179.02      201.50      4.62 o 
   2   3   9       28.03       35.42      2.14 o 
   3   3   9      294.85      312.80      7.89 o 
   4   3   9      176.07      171.48      4.91 o 
   5   3   9       89.41       88.77      3.62 o 
   6   3   9       54.15       48.61      3.77 o 
   7   3   9        3.12        1.86      1.57 o 
   8   3   9        3.67        4.52      2.17 o 
   0   4   9      350.44      325.05     15.19 o 
   1   4   9      115.30      123.57      3.92 o 
   2   4   9       50.45       57.06      2.81 o 
   3   4   9      195.64      209.20      5.98 o 
   4   4   9        5.71        5.15      1.17 o 
   5   4   9        6.85        7.26      1.54 o 
   6   4   9       41.83       36.76      3.38 o 
   7   4   9       19.31       22.91      2.89 o 
   0   5   9       57.86       55.63      5.52 o 
   1   5   9      156.84      163.04      6.00 o 
   2   5   9      192.15      186.90      6.67 o 
   3   5   9      218.43      218.78      7.24 o 
   4   5   9      103.58       96.64      3.94 o 
   5   5   9       22.31       21.84      2.24 o 
   6   5   9       15.42       16.23      2.38 o 
   7   5   9       38.04       42.48      3.97 o 
   0   6   9      230.48      220.20     11.98 o 
   1   6   9      284.69      262.45      8.57 o 
   2   6   9       40.05       40.63      3.40 o 
   3   6   9      110.84      106.12      5.27 o 
   4   6   9       11.52       13.02      2.15 o 
   5   6   9        3.18        2.31      1.41 o 
   6   6   9        1.77        0.13      1.82 o 
   0   7   9       12.67       11.92      5.33 o 
   1   7   9        1.98        0.68      1.64 o 
   2   7   9       19.71       16.61      2.48 o 
   3   7   9       27.25       31.64      3.32 o 
   4   7   9        9.75        9.67      2.14 o 
   5   7   9       22.80       23.74      2.74 o 
   6   7   9       13.98       11.71      3.10 o 
   0   8   9       16.14       17.53      4.16 o 
   1   8   9       64.59       65.52      5.06 o 
   2   8   9       83.95       86.13      5.15 o 
   3   8   9       26.82       25.62      2.99 o 
   4   8   9      107.26      106.25      6.90 o 
   5   8   9        0.05        1.40      2.23 o 
   0   9   9       31.20       34.36      5.73 o 
   1   9   9        4.43        2.92      2.32 o 
   2   9   9       23.59       19.40      4.01 o 
   3   9   9        1.80        3.32      2.25 o 
   0   0  10      171.41      160.88      8.36 o 
   1   0  10      190.37      173.36      6.26 o 
   2   0  10      180.81      167.52      6.12 o 
   3   0  10        8.39        8.27      2.54 o 
   4   0  10       70.15       71.06      6.39 o 
   5   0  10       30.57       40.10      3.65 o 
   6   0  10       27.66       37.02      4.27 o 
   7   0  10        4.96        3.31      2.44 o 
   8   0  10       16.48       16.68      4.51 o 
   0   1  10       81.22       77.97      3.65 o 
   1   1  10       79.19       78.85      2.61 o 
   2   1  10       52.65       54.00      2.28 o 
   3   1  10      247.95      266.41      6.78 o 
   4   1  10        6.47        6.88      1.25 o 
   5   1  10      442.36      433.65     10.56 o 
   6   1  10        0.18       -0.40      1.40 o 
   7   1  10       28.74       23.95      2.99 o 
   8   1  10       11.51        8.67      2.36 o 
   0   2  10       70.98       70.93      3.59 o 
   1   2  10       25.16       22.50      1.54 o 
   2   2  10       20.71       21.84      1.68 o 
   3   2  10      129.34      137.00      4.00 o 
   4   2  10       77.07       75.89      3.65 o 
   5   2  10       25.97       25.59      2.34 o 
   6   2  10      104.21      105.29      6.40 o 
   7   2  10        3.29        4.48      1.76 o 
   8   2  10        8.88       11.09      2.60 o 
   0   3  10       74.85       75.88      3.79 o 
   1   3  10       19.19       15.42      1.28 o 
   2   3  10      140.48      147.03      4.52 o 
   3   3  10      244.53      233.97      6.42 o 
   4   3  10       34.97       31.98      2.23 o 
   5   3  10       10.93       10.61      1.69 o 
   6   3  10        9.65        8.90      1.95 o 
   7   3  10        3.22        5.02      1.89 o 
   0   4  10      294.15      276.05     13.71 o 
   1   4  10      196.29      204.54      6.15 o 
   2   4  10      112.94      106.23      3.80 o 
   3   4  10      121.78      107.09      4.00 o 
   4   4  10        8.76       10.64      1.53 o 
   5   4  10      174.73      162.61      5.12 o 
   6   4  10       30.71       26.14      3.04 o 
   7   4  10        4.60        6.87      2.26 o 
   0   5  10      513.91      485.64     22.19 o 
   1   5  10      169.34      158.71      7.69 o 
   2   5  10       15.03       13.15      2.17 o 
   3   5  10      270.33      261.22      7.86 o 
   4   5  10       26.92       27.81      3.24 o 
   5   5  10       49.52       44.33      3.14 o 
   6   5  10        7.04        9.23      2.30 o 
   7   5  10       21.49       26.13      3.33 o 
   0   6  10      238.85      233.31     13.69 o 
   1   6  10      246.51      238.48      9.22 o 
   2   6  10       75.45       84.96      4.70 o 
   3   6  10      230.70      250.64      8.74 o 
   4   6  10       47.01       49.56      3.37 o 
   5   6  10        9.39        6.46      2.29 o 
   6   6  10        9.25        8.39      2.19 o 
   0   7  10        8.25       11.04      3.48 o 
   1   7  10       11.19       11.95      2.75 o 
   2   7  10       58.89       59.64      5.44 o 
   3   7  10       24.32       26.00      3.06 o 
   4   7  10        5.33        2.77      1.90 o 
   5   7  10       14.59       16.98      2.72 o 
   0   8  10       23.50       18.34      4.63 o 
   1   8  10      105.94      101.06      6.35 o 
   2   8  10       17.29       13.97      2.99 o 
   3   8  10       42.00       33.89      5.25 o 
   4   8  10        3.04        2.10      2.01 o 
   0   9  10        1.38       -0.73      4.52 o 
   1   9  10        4.62        1.24      2.37 o 
   2   9  10       34.37       35.59      4.95 o 
   1   0  11       78.59       89.61      4.15 o 
   2   0  11        2.19        3.49      1.31 o 
   3   0  11       11.73       12.09      2.23 o 
   4   0  11      166.19      149.91      9.17 o 
   5   0  11      183.54      181.72      7.49 o 
   6   0  11      109.95      131.32      7.44 o 
   7   0  11       28.75       31.68      4.45 o 
   8   0  11        0.34        4.01      3.50 o 
   0   1  11       19.09       22.22      2.26 o 
   1   1  11      112.53      125.85      3.64 o 
   2   1  11      102.63      101.09      3.48 o 
   3   1  11      328.49      330.10      8.16 o 
   4   1  11       27.54       27.23      2.16 o 
   5   1  11      141.69      146.06      5.86 o 
   6   1  11       55.91       57.39      4.14 o 
   7   1  11       42.54       39.36      3.70 o 
   0   2  11       33.22       38.81      2.93 o 
   1   2  11       80.96       81.30      2.85 o 
   2   2  11       38.86       43.66      2.26 o 
   3   2  11       16.56       16.35      1.66 o 
   4   2  11       37.45       37.04      2.79 o 
   5   2  11      121.89      114.74      4.52 o 
   6   2  11       45.34       42.16      3.38 o 
   7   2  11        1.98        0.93      1.89 o 
   0   3  11       94.53      106.07      4.70 o 
   1   3  11       89.82       87.58      3.63 o 
   2   3  11       39.40       38.33      2.39 o 
   3   3  11       70.01       67.44      4.19 o 
   4   3  11       61.63       60.46      3.26 o 
   5   3  11       17.29       15.83      2.00 o 
   6   3  11        5.48        3.17      1.70 o 
   7   3  11       15.12       13.85      2.76 o 
   0   4  11       15.54       15.91      2.68 o 
   1   4  11      256.45      259.15      8.33 o 
   2   4  11       99.73      100.79      4.18 o 
   3   4  11       31.52       31.19      2.52 o 
   4   4  11       38.42       38.37      2.89 o 
   5   4  11       22.79       19.36      2.75 o 
   6   4  11       20.33       22.10      3.21 o 
   7   4  11       10.78        9.62      2.54 o 
   0   5  11      344.23      341.94     16.73 o 
   1   5  11      349.26      358.00     14.54 o 
   2   5  11       54.51       61.53      4.63 o 
   3   5  11       79.12       83.02      4.73 o 
   4   5  11       76.83       72.42      3.84 o 
   5   5  11       21.20       17.09      3.10 o 
   6   5  11       25.20       28.75      3.37 o 
   0   6  11       85.47       70.63      7.05 o 
   1   6  11       15.10       13.14      2.65 o 
   2   6  11       53.75       57.95      4.77 o 
   3   6  11       28.29       24.54      4.99 o 
   4   6  11        9.24       10.02      2.21 o 
   5   6  11        9.01        9.37      2.21 o 
   6   6  11       52.88       56.52      4.54 o 
   0   7  11       23.81       18.96      4.35 o 
   1   7  11       67.09       64.39      7.29 o 
   2   7  11       35.28       27.83      3.56 o 
   3   7  11        2.37        0.78      1.98 o 
   4   7  11        0.44        2.41      1.85 o 
   5   7  11       19.98       25.66      3.13 o 
   0   8  11        5.67        6.75      5.29 o 
   1   8  11        7.00        8.09      2.56 o 
   2   8  11       84.92       91.31      6.27 o 
   3   8  11       38.53       41.30      5.31 o 
   0   9  11       10.13        6.47      4.03 o 
   1   9  11       16.52       19.90      3.55 o 
   0   0  12       96.18       93.68      6.23 o 
   1   0  12       45.51       53.41      3.48 o 
   2   0  12       47.91       59.25      4.59 o 
   3   0  12        2.04        0.68      1.50 o 
   4   0  12      194.89      177.26      8.39 o 
   5   0  12       18.98       14.84      2.61 o 
   6   0  12       25.70       28.14      4.04 o 
   7   0  12        8.98        9.90      3.65 o 
   0   1  12       89.82       88.22      4.30 o 
   1   1  12      181.88      187.68      4.91 o 
   2   1  12      185.39      190.67      5.45 o 
   3   1  12      282.86      302.94      8.48 o 
   4   1  12       24.38       27.15      2.51 o 
   5   1  12      294.70      295.67      8.80 o 
   6   1  12       44.37       40.45      3.63 o 
   7   1  12      131.45      124.97      8.08 o 
   0   2  12       57.26       56.78      3.65 o 
   1   2  12      152.06      158.11      4.76 o 
   2   2  12       89.97       94.84      3.59 o 
   3   2  12       42.47       43.30      2.82 o 
   4   2  12       28.30       21.03      2.45 o 
   5   2  12      186.10      181.03      6.36 o 
   6   2  12       89.01       84.82      4.65 o 
   7   2  12       21.31       19.32      3.01 o 
   0   3  12       50.18       47.67      3.39 o 
   1   3  12       64.45       62.86      5.02 o 
   2   3  12       25.72       25.40      2.29 o 
   3   3  12      238.11      230.48      6.60 o 
   4   3  12      180.06      163.08      5.91 o 
   5   3  12        8.40        7.32      1.89 o 
   6   3  12       17.96       14.65      2.17 o 
   7   3  12       11.93        8.99      2.41 o 
   0   4  12        3.06        3.40      2.61 o 
   1   4  12      150.62      161.45      6.12 o 
   2   4  12       12.33       12.40      2.07 o 
   3   4  12       90.08       91.31      4.35 o 
   4   4  12        2.15        1.97      1.34 o 
   5   4  12       17.56       20.78      2.69 o 
   6   4  12       29.87       26.56      2.73 o 
   0   5  12       88.25       91.96      8.81 o 
   1   5  12       56.40       60.67      4.65 o 
   2   5  12      162.67      179.95     17.35 o 
   3   5  12       79.96       92.29      5.83 o 
   4   5  12       12.80       13.50      2.47 o 
   5   5  12        2.66        3.81      1.75 o 
   6   5  12       25.29       19.73      4.17 o 
   0   6  12       17.46       13.07      3.83 o 
   1   6  12      174.45      190.79      8.25 o 
   2   6  12        5.83        4.56      2.21 o 
   3   6  12        2.09        1.24      2.17 o 
   4   6  12       29.95       26.69      3.16 o 
   5   6  12       10.07        5.75      2.04 o 
   0   7  12       16.92       16.35      4.35 o 
   1   7  12       58.05       61.47      5.13 o 
   2   7  12       29.76       31.30      3.83 o 
   3   7  12       53.61       60.66      5.33 o 
   4   7  12       16.56       15.06      2.88 o 
   0   8  12        4.22        1.92      8.43 o 
   1   8  12        1.02        3.41      2.47 o 
   2   8  12        1.25        6.44      2.72 o 
   1   0  13       13.65       14.29      2.00 o 
   2   0  13        0.13       -0.53      1.45 o 
   3   0  13       49.09       47.54      4.41 o 
   4   0  13       58.83       54.66      4.91 o 
   5   0  13        0.03       -0.09      1.73 o 
   6   0  13      152.25      144.40     10.07 o 
   7   0  13        0.92        0.36      2.96 o 
   0   1  13       23.59       24.85      2.63 o 
   1   1  13      161.11      160.03      4.69 o 
   2   1  13       20.51       22.50      1.93 o 
   3   1  13       72.21       73.49      4.40 o 
   4   1  13       31.03       28.00      2.81 o 
   5   1  13        0.49       -0.32      1.37 o 
   6   1  13        9.96        7.73      1.97 o 
   7   1  13       43.18       40.41      3.99 o 
   0   2  13        6.09        6.91      1.77 o 
   1   2  13       77.10       82.57      3.51 o 
   2   2  13      119.95      119.75      4.54 o 
   3   2  13      101.50      100.97      4.86 o 
   4   2  13       27.81       28.39      3.16 o 
   5   2  13       24.42       30.83      3.71 o 
   6   2  13       14.74       11.03      2.74 o 
   0   3  13      164.93      173.42     10.29 o 
   1   3  13       87.88       90.86      4.10 o 
   2   3  13      108.48      111.06      4.52 o 
   3   3  13       71.55       70.36      3.87 o 
   4   3  13      102.77      100.54      4.87 o 
   5   3  13       61.09       60.28      3.68 o 
   6   3  13       11.07       11.41      2.10 o 
   0   4  13        0.38        1.27      2.52 o 
   1   4  13      143.56      154.78      6.14 o 
   2   4  13       61.36       72.21      4.47 o 
   3   4  13       33.13       28.48      2.87 o 
   4   4  13       20.47       17.81      2.54 o 
   5   4  13        7.99        4.77      1.70 o 
   6   4  13        8.33        7.20      1.96 o 
   0   5  13       24.68       22.22      7.86 o 
   1   5  13       33.03       36.14      5.17 o 
   2   5  13       58.61       76.09      5.37 o 
   3   5  13        0.17        3.31      2.25 o 
   4   5  13       33.84       40.03      7.90 o 
   5   5  13        1.39        5.27      2.19 o 
   0   6  13       10.38        3.28      5.45 o 
   1   6  13        2.57        1.84      2.13 o 
   2   6  13       32.08       33.78      3.97 o 
   3   6  13       23.98       25.61      3.64 o 
   4   6  13        0.87        3.01      2.10 o 
   0   7  13       34.16       36.41      5.97 o 
   1   7  13        4.77        3.02      3.02 o 
   2   7  13       13.33       19.50      3.37 o 
   3   7  13       28.36       18.87      3.54 o 
   0   8  13       87.80       77.77     10.10 o 
   1   8  13       17.54       18.06      3.55 o 
   0   0  14       77.34       86.73      6.87 o 
   1   0  14        1.78        4.03      1.53 o 
   2   0  14        1.26        6.80      2.22 o 
   3   0  14      108.78      113.01      6.56 o 
   4   0  14        1.28        0.17      1.87 o 
   5   0  14        0.18       -0.12      1.98 o 
   6   0  14      116.51      107.69      9.59 o 
   0   1  14       34.07       42.74      3.49 o 
   1   1  14       13.39       14.81      1.65 o 
   2   1  14        5.06        4.37      1.37 o 
   3   1  14       39.80       40.19      2.96 o 
   4   1  14       26.70       29.13      4.42 o 
   5   1  14      117.00      112.20      7.86 o 
   6   1  14       24.20       22.93      2.83 o 
   0   2  14       60.17       64.71      4.24 o 
   1   2  14       18.55       19.76      2.09 o 
   2   2  14       73.22       71.90      3.79 o 
   3   2  14        9.70        7.65      3.02 o 
   4   2  14        5.05        2.20      1.44 o 
   5   2  14       48.72       52.78      3.72 o 
   6   2  14       34.84       31.43      3.17 o 
   0   3  14      106.25      106.06     15.59 o 
   1   3  14       37.63       38.98      3.25 o 
   2   3  14       86.75       98.38      4.50 o 
   3   3  14        0.97        2.75      1.59 o 
   4   3  14       10.80        9.59      2.14 o 
   5   3  14       25.97       23.87      2.71 o 
   6   3  14        0.96        2.05      1.96 o 
   0   4  14        2.15        3.65      2.41 o 
   1   4  14      142.45      138.03      6.65 o 
   2   4  14       19.79       22.71      2.75 o 
   3   4  14       23.67       19.77      2.74 o 
   4   4  14       15.75        9.97      2.86 o 
   5   4  14       13.80       16.32      2.49 o 
   0   5  14      117.83      138.07     10.08 o 
   1   5  14       11.71        6.27      2.79 o 
   2   5  14       22.17       24.42      3.38 o 
   3   5  14        6.89        5.54      2.53 o 
   4   5  14        6.99        5.18      2.84 o 
   0   6  14      108.59      103.51      9.24 o 
   1   6  14       18.38       25.49      3.63 o 
   2   6  14       14.41       17.59      3.33 o 
   3   6  14        2.49        5.20      2.60 o 
   4   6  14        1.40        0.21      2.43 o 
   0   7  14        1.68        1.43      3.49 o 
   1   7  14       67.49       62.67      5.55 o 
   2   7  14       24.89       27.26      4.09 o 
   1   0  15       75.08       78.31      5.62 o 
   2   0  15       46.10       45.29      4.46 o 
   3   0  15        1.22       -2.56      1.71 o 
   4   0  15       10.58        9.20      5.37 o 
   5   0  15       64.90       57.04      8.83 o 
   6   0  15       18.46        6.06      6.38 o 
   0   1  15        0.33        1.20      1.50 o 
   1   1  15       11.87        7.33      1.47 o 
   2   1  15        6.25        4.79      1.54 o 
   3   1  15      102.43      120.28      5.52 o 
   4   1  15       10.22        7.54      2.01 o 
   5   1  15       40.97       44.97      3.55 o 
   0   2  15        0.94        0.33      1.78 o 
   1   2  15      194.61      231.17      8.72 o 
   2   2  15       51.17       57.41      4.58 o 
   3   2  15       61.94       62.55      4.29 o 
   4   2  15        2.47        2.41      1.79 o 
   5   2  15       10.39        9.83      2.10 o 
   0   3  15       44.09       39.84      5.55 o 
   1   3  15       45.56       51.72      4.01 o 
   2   3  15       68.86       70.12      4.04 o 
   3   3  15       24.16       32.44      3.80 o 
   4   3  15       51.26       51.42      6.65 o 
   5   3  15       56.08       56.30      4.07 o 
   0   4  15       51.27       42.06      5.99 o 
   1   4  15       62.33       75.30      5.91 o 
   2   4  15      118.79      118.09      5.94 o 
   3   4  15       28.03       30.73      3.76 o 
   4   4  15       47.80       52.95      5.02 o 
   0   5  15        2.23        5.66      3.16 o 
   1   5  15       24.81       24.81      3.56 o 
   2   5  15        7.14        3.35      2.12 o 
   3   5  15        8.96        5.23      3.64 o 
   4   5  15        5.02        8.13      3.24 o 
   0   6  15        0.58       -1.27      3.03 o 
   1   6  15       20.06       19.31      3.53 o 
   2   6  15        8.97       13.01      3.51 o 
   0   0  16       91.14      109.78      8.07 o 
   1   0  16        0.39       -0.99      1.85 o 
   2   0  16       11.57        9.03      2.70 o 
   3   0  16        2.94        0.80      2.03 o 
   4   0  16        0.02        0.09      2.42 o 
   5   0  16       77.12       83.95     13.62 o 
   0   1  16       10.04        4.34      3.59 o 
   1   1  16       36.66       39.44      3.11 o 
   2   1  16       10.69        7.19      1.91 o 
   3   1  16       14.66       13.18      2.36 o 
   4   1  16       10.08        5.02      2.75 o 
   5   1  16       12.69        8.54      2.15 o 
   0   2  16        6.43        0.89      2.50 o 
   1   2  16      120.10      130.72      5.28 o 
   2   2  16       10.37        8.95      2.14 o 
   3   2  16      101.16       99.88      5.52 o 
   4   2  16       41.02       39.86      3.80 o 
   0   3  16       38.13       47.63      6.09 o 
   1   3  16       40.76       46.52      4.45 o 
   2   3  16       24.17       24.97      4.91 o 
   3   3  16       37.81       39.41      3.67 o 
   4   3  16       26.54       29.67      3.40 o 
   0   4  16       49.68       52.21      6.78 o 
   1   4  16       46.44       48.29      5.16 o 
   2   4  16        0.43        3.02      2.26 o 
   3   4  16        1.62        2.10      2.21 o 
   0   5  16       10.67       15.72      4.99 o 
   1   5  16       15.28       18.86      3.57 o 
   2   5  16        2.33        0.14      2.28 o 
   0   6  16       10.33       14.50      7.77 o 
   1   0  17       39.91       47.84      4.84 o 
   2   0  17       17.81       15.84      4.52 o 
   3   0  17        0.40       -0.05      2.69 o 
   4   0  17       13.98       12.56      9.04 o 
   0   1  17       41.04       51.14      5.25 o 
   1   1  17       38.33       40.59      3.62 o 
   2   1  17       64.07       73.03      4.73 o 
   3   1  17        2.24        3.22      1.83 o 
   4   1  17        5.21        2.37      1.91 o 
   0   2  17        2.85        5.00      2.89 o 
   1   2  17       14.75       12.18      3.17 o 
   2   2  17       35.14       43.28      4.63 o 
   3   2  17        5.80        7.16      2.20 o 
   0   3  17       17.56       15.42      6.83 o 
   1   3  17       53.05       52.99      4.84 o 
   2   3  17       19.56       26.76      4.17 o 
   3   3  17       24.93       20.10      3.37 o 
   0   4  17        1.15        0.80      2.70 o 
   1   4  17       51.44       54.87      7.75 o 
   2   4  17        1.87        1.84      2.49 o 
   0   0  18       42.31       48.06      9.11 o 
   1   0  18       77.52       84.78      6.99 o 
   2   0  18       41.05       49.95      5.32 o 
   3   0  18        2.74       -0.53      2.98 o 
   0   1  18       48.68       49.35     10.25 o 
   1   1  18        3.25        1.68      1.96 o 
   2   1  18       35.55       36.90      3.72 o 
   0   2  18       30.70       38.13      5.95 o 
   1   2  18       46.97       51.62      5.72 o 
   2   2  18        6.23        7.59      2.62 o 
   0   3  18        6.34       12.00      6.42 o 
   1   3  18        3.11        4.11      2.53 o 
                                                 
